# Supplementary material for: Thiol-Functionalized Covalent Organic Framework for Efficient Metal Ion Removal in Water Treatment
Source: Nanomaterials (Basel). 2025 Apr 11;15(8):582. doi: 10.3390/nano15080582 (PMC12029346; doi:10.3390/nano15080582)
Supplement: Supplementary file 1 [file nanomaterials-15-00582-s001.zip]

Archive with 1 entries (1 files):
- nanomaterials-3521875-supplementary.pdf
